# Supplementary material for: ﻿Clematis danxiacola (Ranunculaceae), a new species from the Danxia landform area in Zhejiang Province, China
Source: PhytoKeys. 2025 Nov 7;266:97–115. doi: 10.3897/phytokeys.266.154626 (PMC12619068; doi:10.3897/phytokeys.266.154626)
Supplement: XML Treatment for Clematis danxiacola [file phytokeys.266.154626-treatment1.xml]

<!DOCTYPE tp:taxon-treatment
  PUBLIC "-//TaxonX//DTD Taxonomic Treatment Publishing DTD v0 20100105//EN" "tax-treatment-NSO.dtd">
<tp:taxon-treatment xmlns:tp="http://www.plazi.org/taxpub"><tp:treatment-meta><kwd-group><label>Taxon classification</label><kwd>
                <named-content content-type="kingdom">Plantae</named-content>
              </kwd><kwd>
                <named-content content-type="order">Ranunculales</named-content>
              </kwd><kwd>
                <named-content content-type="family">Ranunculaceae</named-content>
              </kwd></kwd-group><mixed-citation publication-type="journal"><person-group><name><surname>Li</surname><given-names>Jun-Ping</given-names></name><name><surname>Ma</surname><given-names>Qing</given-names></name><name><surname>Ma</surname><given-names>Dan-Dan</given-names></name><name><surname>Wang</surname><given-names>Jun-Feng</given-names></name><name><surname>Xie</surname><given-names>Wen-Yuan</given-names></name><name><surname>Wu</surname><given-names>Dong-Hao</given-names></name><name><surname>Ying</surname><given-names>Shang-Jiao</given-names></name><name><surname>Chen</surname><given-names>Zheng-Hai</given-names></name><name><surname>Li</surname><given-names>Pan</given-names></name></person-group><article-title>﻿<italic><tp:taxon-name><tp:taxon-name-part taxon-name-part-type="genus" reg="Clematis">Clematis</tp:taxon-name-part> <tp:taxon-name-part taxon-name-part-type="species" reg="danxiacola">danxiacola</tp:taxon-name-part></tp:taxon-name></italic> (<tp:taxon-name><tp:taxon-name-part taxon-name-part-type="family">Ranunculaceae</tp:taxon-name-part></tp:taxon-name>), a new species from the Danxia landform area in Zhejiang Province, China</article-title><source>PhytoKeys</source><day>07</day><month>11</month><year>2025</year><volume>266</volume><fpage>97</fpage><lpage>115</lpage><pub-id pub-id-type="doi">10.3897/phytokeys.266.154626</pub-id></mixed-citation></tp:treatment-meta><tp:nomenclature><label>﻿</label><tp:taxon-name><object-id xmlns:xlink="http://www.w3.org/1999/xlink" content-type="arpha" xlink:type="simple">BE9642EF-85BA-5797-9DF4-9A3E9078CE64</object-id>
              <tp:taxon-name-part taxon-name-part-type="genus" reg="Clematis">Clematis</tp:taxon-name-part>
              <tp:taxon-name-part taxon-name-part-type="species" reg="danxiacola">danxiacola</tp:taxon-name-part>
              <object-id xmlns:xlink="http://www.w3.org/1999/xlink" content-type="ipni" xlink:type="simple">urn:lsid:ipni.org:names:77371642-1</object-id>
            </tp:taxon-name><tp:taxon-authority>J.P.Li, P.Li &amp; Z.H.Chen</tp:taxon-authority><tp:taxon-status xmlns:xlink="http://www.w3.org/1999/xlink" xlink:type="simple">sp. nov.</tp:taxon-status><xref ref-type="fig" rid="F5">Figs 5</xref><xref ref-type="fig" rid="F6">, 6</xref><xref ref-type="fig" rid="F7">, 7</xref></tp:nomenclature><tp:treatment-sec sec-type="material" id="SECID0EVFAG"><title>Type.</title><p><bold>China</bold> • Zhejiang Province, Jinhua City, Yongkang County, Zhiying Town, Xianling Village, Chiyantang Reservoir, purple glutenite in the Danxia landform area, in bushes at the forest margin at foothills, alt. 172 m a.s.l., <named-content xmlns:xlink="http://www.w3.org/1999/xlink" content-type="dwc:verbatimCoordinates" xlink:type="simple"><named-content content-type="geo-json" specific-use="{&#34;type&#34;:&#34;Point&#34;,&#34;coordinates&#34;:[120.135517,28.908133]}" id="NCID0EAGAG" xlink:type="simple">28°54'29.28"N, 120°8'7.86"E</named-content></named-content>, August 18, 2023, <italic>He-Ping Chen</italic>, <italic>Jun-Ping Li et Zheng-Hai Chen YK23081807</italic> (holotype: <abbrev xmlns:xlink="http://www.w3.org/1999/xlink" xlink:title="Zhejiang Museum of Natural History" id="ABBRID0EJGAG" xlink:type="simple">ZM</abbrev> barcode ZMNH0067436! isotypes: HZU!, <abbrev xmlns:xlink="http://www.w3.org/1999/xlink" xlink:title="Kunming Institute of Botany, Chinese Academy of Sciences" id="ABBRID0ENGAG" xlink:type="simple">KUN</abbrev>!, <abbrev xmlns:xlink="http://www.w3.org/1999/xlink" xlink:title="Institute of Botany, Chinese Academy of Sciences" id="ABBRID0ERGAG" xlink:type="simple">PE</abbrev>!).</p></tp:treatment-sec><tp:treatment-sec sec-type="diagnosis" id="SECID0EVGAG"><title>Diagnosis.</title><p>This new species resembles <italic><tp:taxon-name><tp:taxon-name-part taxon-name-part-type="genus" reg="Clematis">C.</tp:taxon-name-part> <tp:taxon-name-part taxon-name-part-type="species" reg="terniflora">terniflora</tp:taxon-name-part></tp:taxon-name></italic> but differs in several characteristics including leaflet blades abaxially densely persistently appressed-puberulous (<italic>vs.</italic> sparsely puberulous and glabrescent), sepals cuneate or oblanceolate, apex subtruncate and premorse (<italic>vs.</italic> obovate–oblong to oblong, apex ± acute to obtuse and entire), pistils (5–) 8–12 (<italic>vs.</italic> 4–7), achene ovate, compressed but slightly swollen in the middle, margin not or slightly thickened (<italic>vs.</italic> broadly elliptic to obovate, strongly compressed, margin distinctly thickened).</p></tp:treatment-sec><tp:treatment-sec sec-type="description" id="SECID0EOHAG"><title>Morphological description.</title><p>Evergreen woody vine. Stem with shallowly 6–12-grooved; branchlets densely gray appressed-puberulous, glabrescent except at nodes; axillary buds triangular–ovate, densely gray puberulous. Leaves opposite, 1-pinnate, usually 5-foliolate, sometimes 2-pinnate on new shoots in summer–fall; petiole 3–7 cm long, base with nodes usually dark purple or gray, puberulous; leaflet blades thick-papery or subleathery, ovate, 3.5–8.0 (–9.5) × 2.0–5.0 (–6.2) cm, apex acuminate, base broadly cuneate, subrounded to shallow cordate, margin entire, slightly revolute when drying, adaxially appressed-puberulous when young, glabrescent except for basal veins, lustrous, basal veins slightly prominent, abaxially densely persistently appressed-puberulous, basal veins prominent when dry; leaflets of summer–fall shoots thick leathery, ovate–lanceolate or lanceolate, 2.5–10.0 × 1–3 cm, apex long acuminate, base cuneate; petiolules 0.7–2.0 cm long, base usually dark purple, sometimes tendrilous. Paniculate cymes axillary or terminal, usually many-flowered, 5–15 (–30) cm long; bracts usually narrowly lanceolate to linear, 0.7–1.5 (–2.3) × 1.5–4.0 mm, petiolate, rarely leaflike, both surfaces appressed-puberulous. Flowers 2–3 cm in diameter, pungent aromatic, bisexual, erect; buds ovoid, apex acute. Pedicel 1–2 cm long, together with peduncle and rachis densely persistently appressed-puberulous. Sepals 4, white, spreading, cuneate or oblanceolate, 10–14 × 4–6 mm, apex subtruncate and premorse, adaxially glabrous, abaxially densely puberulous, margin velutinous. Stamens 26–49, white, glabrous, 6–11 mm long; filaments 3–7 mm long; anthers linear, 2–4 mm long, apex obtuse or minutely apiculate. Pistils (5–) 8–12; ovaries pubescent; style densely villous. Achenes usually 3–7, brown, ovate, compressed but slightly swollen in the middle, 5.4–6.3 × 3.0–3.7 mm, densely ascending pubescent, margin not or slightly thickened; persistent styles 2.5–3.0 cm long, plumose, whitish (Figs <xref ref-type="fig" rid="F5">5</xref>–<xref ref-type="fig" rid="F7">7</xref>).</p><fig id="F5" position="float" orientation="portrait"><object-id xmlns:xlink="http://www.w3.org/1999/xlink" content-type="doi" xlink:type="simple">10.3897/phytokeys.266.154626.figure5</object-id><object-id xmlns:xlink="http://www.w3.org/1999/xlink" content-type="arpha" xlink:type="simple">E6508A97-43F0-51F2-B974-CEEC4C22A1E6</object-id><label>Figure 5.</label><caption><p>Habitat and habitus of <italic><tp:taxon-name><tp:taxon-name-part taxon-name-part-type="genus" reg="Clematis">C.</tp:taxon-name-part> <tp:taxon-name-part taxon-name-part-type="species" reg="danxiacola">danxiacola</tp:taxon-name-part></tp:taxon-name></italic> sp. nov. A. Habitat; B. Leaves of spring new shoot; C. Inflorescence of spring new shoot; D. Infructescence of spring new shoot; E. Branchlet and leaves of summer–fall new shoot; F. Inflorescence of summer–fall new shoot. Images captured by Dong-Hao Wu (A), Zheng-Hai Chen (B–E), Jun-Ping Li (F).</p></caption><graphic xmlns:xlink="http://www.w3.org/1999/xlink" xlink:href="phytokeys-266-097_article-154626__-g005.jpg" position="float" orientation="portrait" xlink:type="simple" id="oo_1459607.jpg"><uri content-type="original_file" xlink:type="simple">https://binary.pensoft.net/fig/1459607</uri></graphic></fig><fig id="F6" position="float" orientation="portrait"><object-id xmlns:xlink="http://www.w3.org/1999/xlink" content-type="doi" xlink:type="simple">10.3897/phytokeys.266.154626.figure6</object-id><object-id xmlns:xlink="http://www.w3.org/1999/xlink" content-type="arpha" xlink:type="simple">2EA9979D-3A87-57B1-B66B-0D7976E25E77</object-id><label>Figure 6.</label><caption><p>Morphological characteristics of <italic><tp:taxon-name><tp:taxon-name-part taxon-name-part-type="genus" reg="Clematis">C.</tp:taxon-name-part> <tp:taxon-name-part taxon-name-part-type="species" reg="danxiacola">danxiacola</tp:taxon-name-part></tp:taxon-name></italic> sp. nov. A. Flowering branch (b, summer–fall new shoot); B. Branchlet and axillary bud; C. Leaf (a, spring new shoot; b, summer–fall new shoot); D. Leaflet blade; E. Bud; F. Flower; G. Dissected flower (showing sepals); H. Fruiting branch; I. Infructescence; J. Achene and persistent style. Images captured by Zheng-Hai Chen (A, B, Cb, D–F, H, I) in the field; Jun-Ping Li (Ca, G, J) in the laboratory.</p></caption><graphic xmlns:xlink="http://www.w3.org/1999/xlink" xlink:href="phytokeys-266-097_article-154626__-g006.jpg" position="float" orientation="portrait" xlink:type="simple" id="oo_1459609.jpg"><uri content-type="original_file" xlink:type="simple">https://binary.pensoft.net/fig/1459609</uri></graphic></fig><fig id="F7" position="float" orientation="portrait"><object-id xmlns:xlink="http://www.w3.org/1999/xlink" content-type="doi" xlink:type="simple">10.3897/phytokeys.266.154626.figure7</object-id><object-id xmlns:xlink="http://www.w3.org/1999/xlink" content-type="arpha" xlink:type="simple">5AD1B7A2-F742-55A5-97AC-6CDFC789B11A</object-id><label>Figure 7.</label><caption><p>Line drawing of <italic><tp:taxon-name><tp:taxon-name-part taxon-name-part-type="genus" reg="Clematis">Clematis</tp:taxon-name-part> <tp:taxon-name-part taxon-name-part-type="species" reg="danxiacola">danxiacola</tp:taxon-name-part></tp:taxon-name></italic> sp. nov. A. Flowering branch; B. Stem; C. Leaf; D. Sepal; E. Stamen; F. Infructescence. Drawn by Yi-Chen Wang.</p></caption><graphic xmlns:xlink="http://www.w3.org/1999/xlink" xlink:href="phytokeys-266-097_article-154626__-g007.jpg" position="float" orientation="portrait" xlink:type="simple" id="oo_1459610.jpg"><uri content-type="original_file" xlink:type="simple">https://binary.pensoft.net/fig/1459610</uri></graphic></fig></tp:treatment-sec><tp:treatment-sec sec-type="phenology" id="SECID0EEKAG"><title>Phenology.</title><p>Flowering occurs from May to November, with fruiting from September to January of the following year.</p></tp:treatment-sec><tp:treatment-sec sec-type="etymology" id="SECID0EJKAG"><title>Etymology.</title><p>The specific epithet refers to the Danxia landform where the species occurs.</p></tp:treatment-sec><tp:treatment-sec sec-type="distribution" id="SECID0EOKAG"><title>Distribution and ecology.</title><p><italic><tp:taxon-name><tp:taxon-name-part taxon-name-part-type="genus" reg="Clematis">C.</tp:taxon-name-part> <tp:taxon-name-part taxon-name-part-type="species" reg="danxiacola">danxiacola</tp:taxon-name-part></tp:taxon-name></italic> occurs in Yongkang County of Jinhua City, and Qingtian County, Jinyun County, and Liandu District of Lishui City, Zhejiang Province, China (Fig. <xref ref-type="fig" rid="F8">8</xref>). The species inhabits sunny slopes or ridges of low hills of the Danxia landform within the elevation range 50–550 m a.s.l, typically climbing on tree canopies or shrubs at forest edges or roadsides. The substrate consists of soil derived from weathered purple sandy conglomerate.</p><fig id="F8" position="float" orientation="portrait"><object-id xmlns:xlink="http://www.w3.org/1999/xlink" content-type="doi" xlink:type="simple">10.3897/phytokeys.266.154626.figure8</object-id><object-id xmlns:xlink="http://www.w3.org/1999/xlink" content-type="arpha" xlink:type="simple">C50848D3-F6A8-5F81-B3D5-B7A608B31E8C</object-id><label>Figure 8.</label><caption><p>Geographic distribution of <italic><tp:taxon-name><tp:taxon-name-part taxon-name-part-type="genus" reg="Clematis">Clematis</tp:taxon-name-part> <tp:taxon-name-part taxon-name-part-type="species" reg="danxiacola">danxiacola</tp:taxon-name-part></tp:taxon-name></italic> in Zhejiang Province (red dots).</p></caption><graphic xmlns:xlink="http://www.w3.org/1999/xlink" xlink:href="phytokeys-266-097_article-154626__-g008.jpg" position="float" orientation="portrait" xlink:type="simple" id="oo_1459611.jpg"><uri content-type="original_file" xlink:type="simple">https://binary.pensoft.net/fig/1459611</uri></graphic></fig></tp:treatment-sec><tp:treatment-sec sec-type="Conservation assessment" id="SECID0E2LAG"><title>Conservation assessment.</title><p>The currently known 19 populations of <italic><tp:taxon-name><tp:taxon-name-part taxon-name-part-type="genus" reg="Clematis">C.</tp:taxon-name-part> <tp:taxon-name-part taxon-name-part-type="species" reg="danxiacola">danxiacola</tp:taxon-name-part></tp:taxon-name></italic> are distributed across two prefecture-level cities, four counties, and 14 towns. The total distribution area is approximately 100 km<sup>2</sup> with an estimated population exceeding 1000 mature individuals. Despite occurring in low-hill areas characterized by frequent human activities and habitat fragmentation, the species demonstrates resilience due to its drought tolerance, arid soil adaptability, climbing capabilities, high reproductive success, and extensive potential habitat availability. Furthermore, the species currently faces minimal anthropogenic pressure as its economic value remains undetermined, resulting in limited local exploitation. Based on these factors, we propose that <italic><tp:taxon-name><tp:taxon-name-part taxon-name-part-type="genus" reg="Clematis">C.</tp:taxon-name-part> <tp:taxon-name-part taxon-name-part-type="species" reg="danxiacola">danxiacola</tp:taxon-name-part></tp:taxon-name></italic> be classified as a “Least Concern (LC)” species according to IUCN Red List criteria (<xref ref-type="bibr" rid="B11">IUCN 2024</xref>).</p></tp:treatment-sec><tp:treatment-sec sec-type="material" id="SECID0E4MAG"><title>Additional specimens examined (paratypes).</title><p>China • Zhejiang Province, <bold>Jinhua City</bold>, <bold>Yongkang County</bold>, Xicheng Subdistrict, Feilongshan, purple glutenite in the Danxia landform area, the forest margin on slope, alt. 182 m a.s.l., June 29, 2023, <italic>Jun-Ping Li</italic>, <italic>Jian-Ping Zhong et Zheng-Hai Chen YK23062907</italic> (<abbrev xmlns:xlink="http://www.w3.org/1999/xlink" xlink:title="Zhejiang Museum of Natural History" id="ABBRID0ELNAG" xlink:type="simple">ZM</abbrev>); • same locality, October 9, 2023, <italic>Jun-Ping Li</italic>, <italic>Shang-Jiao Ying et Zheng-Hai Chen YK23100904</italic> (<abbrev xmlns:xlink="http://www.w3.org/1999/xlink" xlink:title="Zhejiang Museum of Natural History" id="ABBRID0ETNAG" xlink:type="simple">ZM</abbrev>); • same locality, alt. 181 m a.s.l., <named-content xmlns:xlink="http://www.w3.org/1999/xlink" content-type="dwc:verbatimCoordinates" xlink:type="simple"><named-content content-type="geo-json" specific-use="{&#34;type&#34;:&#34;Point&#34;,&#34;coordinates&#34;:[120.011500,28.989967]}" id="NCID0E1NAG" xlink:type="simple">28°59'23.88"N, 120°0'41.40"E</named-content></named-content>, August 18, 2023, <italic>Zheng-Hai Chen</italic>, <italic>Jun-Ping Li et He-Ping Chen YK23081801</italic> (<abbrev xmlns:xlink="http://www.w3.org/1999/xlink" xlink:title="Zhejiang Museum of Natural History" id="ABBRID0EDOAG" xlink:type="simple">ZM</abbrev>, HZU); • Xiangzhu Town, Wangxitian Village, Longqingkeng, purple glutenite in the Danxia landform area, on open land at the forest margin on ridge, alt. 246 m a.s.l., <named-content xmlns:xlink="http://www.w3.org/1999/xlink" content-type="dwc:verbatimCoordinates" xlink:type="simple"><named-content content-type="geo-json" specific-use="{&#34;type&#34;:&#34;Point&#34;,&#34;coordinates&#34;:[120.042517,29.002333]}" id="NCID0EKOAG" xlink:type="simple">29°0'8.40"N, 120°2'33.06"E</named-content></named-content>, August 18, 2023, <italic>Shang-Jiao Ying et Xia-Shuo Lei YK23081802</italic> (<abbrev xmlns:xlink="http://www.w3.org/1999/xlink" xlink:title="Zhejiang Museum of Natural History" id="ABBRID0EROAG" xlink:type="simple">ZM</abbrev>, HZU); • same locality and date, <italic>Jun-Ping Li</italic>, <italic>He-Ping Chen et Zheng-Hai Chen YK23081808</italic> (<abbrev xmlns:xlink="http://www.w3.org/1999/xlink" xlink:title="Zhejiang Museum of Natural History" id="ABBRID0EZOAG" xlink:type="simple">ZM</abbrev>); • Zhiying Town, Xianling Village, Chiyantang Reservoir, purple glutenite in the Danxia landform area, on bushes at the forest margin on slope, alt. 199 m a.s.l., July 13, 2023, <italic>Jun-Ping Li YK23071302</italic> (<abbrev xmlns:xlink="http://www.w3.org/1999/xlink" xlink:title="Zhejiang Museum of Natural History" id="ABBRID0E6OAG" xlink:type="simple">ZM</abbrev>); • same locality, alt. 177 m a.s.l., October 8, 2023, <italic>Jun-Ping Li et Zheng-Hai Chen YK23100801</italic> (<abbrev xmlns:xlink="http://www.w3.org/1999/xlink" xlink:title="Zhejiang Museum of Natural History" id="ABBRID0EFPAG" xlink:type="simple">ZM</abbrev>); • same locality and date, on ridge bushes, alt. 256 m a.s.l., October 8, 2023, <italic>Jun-Ping Li et Zheng-Hai Chen YK23100802</italic> (<abbrev xmlns:xlink="http://www.w3.org/1999/xlink" xlink:title="Zhejiang Museum of Natural History" id="ABBRID0ELPAG" xlink:type="simple">ZM</abbrev>); • same locality and date, on ridge bushes, alt. 270 m a.s.l., October 8, 2023, <italic>Jun-Ping Li et Zheng-Hai Chen YK23100803</italic> (<abbrev xmlns:xlink="http://www.w3.org/1999/xlink" xlink:title="Zhejiang Museum of Natural History" id="ABBRID0ERPAG" xlink:type="simple">ZM</abbrev>); • same locality and date, on bushes near the hilltop, alt. 277 m a.s.l., October 8, 2023, <italic>Jun-Ping Li et Zheng-Hai Chen YK23100804</italic> (<abbrev xmlns:xlink="http://www.w3.org/1999/xlink" xlink:title="Zhejiang Museum of Natural History" id="ABBRID0EXPAG" xlink:type="simple">ZM</abbrev>); • same locality and date, on ridge bushes, alt. 271 m a.s.l., October 8, 2023, <italic>Jun-Ping Li et Zheng-Hai Chen YK23100805</italic> (<abbrev xmlns:xlink="http://www.w3.org/1999/xlink" xlink:title="Zhejiang Museum of Natural History" id="ABBRID0E4PAG" xlink:type="simple">ZM</abbrev>); • Qianshanyangxia Village, purple glutenite in the Danxia landform area, on ridge bushes, alt. 236 m a.s.l., <named-content xmlns:xlink="http://www.w3.org/1999/xlink" content-type="dwc:verbatimCoordinates" xlink:type="simple"><named-content content-type="geo-json" specific-use="{&#34;type&#34;:&#34;Point&#34;,&#34;coordinates&#34;:[120.152636,28.920869]}" id="NCID0EEQAG" xlink:type="simple">28°55'15.13"N, 120°9'9.49"E</named-content></named-content>, November 8, 2023, <italic>Zheng-Hai Chen</italic>, <italic>Jun-Ping Li et Wen-Yuan Xie YK23110802</italic> (<abbrev xmlns:xlink="http://www.w3.org/1999/xlink" xlink:title="Zhejiang Museum of Natural History" id="ABBRID0ENQAG" xlink:type="simple">ZM</abbrev>); • same locality and date, alt. 268 m a.s.l., <named-content xmlns:xlink="http://www.w3.org/1999/xlink" content-type="dwc:verbatimCoordinates" xlink:type="simple"><named-content content-type="geo-json" specific-use="{&#34;type&#34;:&#34;Point&#34;,&#34;coordinates&#34;:[120.158931,28.919642]}" id="NCID0EUQAG" xlink:type="simple">28°55'10.71"N, 120°9'32.15"E</named-content></named-content>, <italic>Zheng-Hai Chen</italic>, <italic>Jun-Ping Li et Wen-Yuan Xie YK23110808</italic> (<abbrev xmlns:xlink="http://www.w3.org/1999/xlink" xlink:title="Zhejiang Museum of Natural History" id="ABBRID0E4QAG" xlink:type="simple">ZM</abbrev>); • Shizhu Town, Qianlang Village, purple glutenite in the Danxia landform area, on bushes at the forest margin on slope, alt. 175 m a.s.l., <named-content xmlns:xlink="http://www.w3.org/1999/xlink" content-type="dwc:verbatimCoordinates" xlink:type="simple"><named-content content-type="geo-json" specific-use="{&#34;type&#34;:&#34;Point&#34;,&#34;coordinates&#34;:[120.120694,28.833056]}" id="NCID0EERAG" xlink:type="simple">28°49'59"N, 120°7'14.50"E</named-content></named-content>, August 18, 2023, <italic>Jun-Ping Li</italic>, <italic>He-Ping Chen et Zheng-Hai Chen YK23081805</italic> (<abbrev xmlns:xlink="http://www.w3.org/1999/xlink" xlink:title="Zhejiang Museum of Natural History" id="ABBRID0ENRAG" xlink:type="simple">ZM</abbrev>); • same locality and date, on bushes at the forest margin on ridge, alt. 230 m a.s.l., <italic>He-Ping Chen</italic>, <italic>Jun-Ping Li et Zheng-Hai Chen YK23081806</italic> (<abbrev xmlns:xlink="http://www.w3.org/1999/xlink" xlink:title="Zhejiang Museum of Natural History" id="ABBRID0EVRAG" xlink:type="simple">ZM</abbrev>); • same locality, November 7, 2023, <italic>Zheng-Hai Chen</italic>, <italic>Jun-Ping Li et Wen-Yuan Xie YK23110702</italic> (<abbrev xmlns:xlink="http://www.w3.org/1999/xlink" xlink:title="Zhejiang Museum of Natural History" id="ABBRID0E4RAG" xlink:type="simple">ZM</abbrev>). • <bold>Lishui City</bold>, <bold>Liandu District</bold>, Nanmingshan Subdistrict, Jinshanxia Village, Duimianshan, purple glutenite in the Danxia landform area, in bushes beside the highway, alt. 160 m a.s.l., July 23, 2023, <italic>Dong-Hao Wu LD23072301</italic>, <italic>LD23072302</italic>, <italic>LD23072303</italic> (<abbrev xmlns:xlink="http://www.w3.org/1999/xlink" xlink:title="Zhejiang Museum of Natural History" id="ABBRID0ELSAG" xlink:type="simple">ZM</abbrev>); • Baiyun Subdistrict, Baiyunshan, Nanbenjishan, purple glutenite in the Danxia landform area, in bushes by a trail, alt. 176 m a.s.l., <named-content xmlns:xlink="http://www.w3.org/1999/xlink" content-type="dwc:verbatimCoordinates" xlink:type="simple"><named-content content-type="geo-json" specific-use="{&#34;type&#34;:&#34;Point&#34;,&#34;coordinates&#34;:[119.917975,28.481778]}" id="NCID0ESSAG" xlink:type="simple">28°28'54.4"N, 119°55'4.71"E</named-content></named-content>, July 29, 2023, <italic>Dong-Hao Wu LD23072901</italic> (<abbrev xmlns:xlink="http://www.w3.org/1999/xlink" xlink:title="Zhejiang Museum of Natural History" id="ABBRID0EZSAG" xlink:type="simple">ZM</abbrev>); • same locality, August 10, 2023, <italic>Wen-Yuan Xie</italic>, <italic>Jun-Feng Wang</italic>, <italic>Zheng-Hai Chen</italic> et al. <italic>LD23081001</italic> (<abbrev xmlns:xlink="http://www.w3.org/1999/xlink" xlink:title="Zhejiang Museum of Natural History" id="ABBRID0EFTAG" xlink:type="simple">ZM</abbrev>, HZU); • Beibenjishan, purple glutenite in the Danxia landform area, in roadside bushes at the mountain foot, alt. 155 m a.s.l., July 29, 2023, <italic>Dong-Hao Wu LD23072902</italic> (<abbrev xmlns:xlink="http://www.w3.org/1999/xlink" xlink:title="Zhejiang Museum of Natural History" id="ABBRID0ELTAG" xlink:type="simple">ZM</abbrev>); • Zijin Subdistrict, Hebian Village, Bogushan, purple glutenite in the Danxia landform area, in roadside bushes at the mountain foot, alt. 90 m a.s.l., August 5, 2023, <italic>Jian-Ping Zhong et Dong-Hao Wu LD23080501</italic> (<abbrev xmlns:xlink="http://www.w3.org/1999/xlink" xlink:title="Zhejiang Museum of Natural History" id="ABBRID0ERTAG" xlink:type="simple">ZM</abbrev>); • Huangnidan Village, purple glutenite in the Danxia landform area, on bushes amid steep slopes near the highway, alt. 98 m a.s.l., <named-content xmlns:xlink="http://www.w3.org/1999/xlink" content-type="dwc:verbatimCoordinates" xlink:type="simple"><named-content content-type="geo-json" specific-use="{&#34;type&#34;:&#34;Point&#34;,&#34;coordinates&#34;:[119.963258,28.460342]}" id="NCID0EYTAG" xlink:type="simple">28°27'37.23"N, 119°57'47.73"E</named-content></named-content>, August 5, 2023, <italic>Jian-Ping Zhong et Dong-Hao Wu LD23080502</italic> (<abbrev xmlns:xlink="http://www.w3.org/1999/xlink" xlink:title="Zhejiang Museum of Natural History" id="ABBRID0E6TAG" xlink:type="simple">ZM</abbrev>); • the same locality, August 10, 2023, <italic>Wen-Yuan Xie</italic>, <italic>Jun-Feng Wang</italic>, <italic>Zheng-Hai Chen</italic> et al. <italic>LD23081003</italic> (<abbrev xmlns:xlink="http://www.w3.org/1999/xlink" xlink:title="Zhejiang Museum of Natural History" id="ABBRID0ELUAG" xlink:type="simple">ZM</abbrev>, HZU); • the same locality, October 10, 2023, <italic>Jun-Feng Wang et Zheng-Hai Chen LD23101001</italic> (<abbrev xmlns:xlink="http://www.w3.org/1999/xlink" xlink:title="Zhejiang Museum of Natural History" id="ABBRID0ERUAG" xlink:type="simple">ZM</abbrev>); • Shuilinggen Village, purple glutenite in the Danxia landform area, on bushes near the highway, alt. 333 m a.s.l., August 5, 2023, <italic>Jian-Ping Zhong et Dong-Hao LD23080503</italic> (<abbrev xmlns:xlink="http://www.w3.org/1999/xlink" xlink:title="Zhejiang Museum of Natural History" id="ABBRID0EXUAG" xlink:type="simple">ZM</abbrev>); • Fuling Subdistrict, Jinshan, purple glutenite in the Danxia landform area, beside a hiking trail on the hillside, alt. 154 m a.s.l., October 10, 2023, <italic>Jun-Feng Wang et Zheng-Hai Chen LD23101002</italic> (<abbrev xmlns:xlink="http://www.w3.org/1999/xlink" xlink:title="Zhejiang Museum of Natural History" id="ABBRID0E4UAG" xlink:type="simple">ZM</abbrev>); • the same locality and date, on tree crown by the hillside road, alt. 160 m a.s.l., <italic>Jun-Feng Wang et Zheng-Hai Chen LD23101003</italic> (<abbrev xmlns:xlink="http://www.w3.org/1999/xlink" xlink:title="Zhejiang Museum of Natural History" id="ABBRID0EDVAG" xlink:type="simple">ZM</abbrev>); • the same locality and date, on tree crown by the hillside road, alt. 165 m a.s.l., <italic>Jun-Feng Wang et Zheng-Hai Chen LD23101005</italic> (<abbrev xmlns:xlink="http://www.w3.org/1999/xlink" xlink:title="Zhejiang Museum of Natural History" id="ABBRID0EJVAG" xlink:type="simple">ZM</abbrev>); • the same locality and date, on bushes by the hillside road, alt. 163 m a.s.l., <italic>Jun-Feng Wang et Zheng-Hai Chen LD23101006</italic> (<abbrev xmlns:xlink="http://www.w3.org/1999/xlink" xlink:title="Zhejiang Museum of Natural History" id="ABBRID0EPVAG" xlink:type="simple">ZM</abbrev>); • the same locality and date, on bushes by the hillside path, alt. 162 m a.s.l., <italic>Jun-Feng Wang et Zheng-Hai Chen LD23101007</italic> (<abbrev xmlns:xlink="http://www.w3.org/1999/xlink" xlink:title="Zhejiang Museum of Natural History" id="ABBRID0EVVAG" xlink:type="simple">ZM</abbrev>); • Huangcun Town, Huangcun Village, purple glutenite in the Danxia landform area, in bushes by the highroad near a small temple, alt. 129 m a.s.l., <named-content xmlns:xlink="http://www.w3.org/1999/xlink" content-type="dwc:verbatimCoordinates" xlink:type="simple"><named-content content-type="geo-json" specific-use="{&#34;type&#34;:&#34;Point&#34;,&#34;coordinates&#34;:[120.046872,28.511117]}" id="NCID0E3VAG" xlink:type="simple">28°30'40.02"N, 120°2'48.74"E</named-content></named-content>, July 30, 2023, <italic>Dong-Hao Wu LD23073001</italic> (<abbrev xmlns:xlink="http://www.w3.org/1999/xlink" xlink:title="Zhejiang Museum of Natural History" id="ABBRID0EDWAG" xlink:type="simple">ZM</abbrev>); • Yanquan Subdistrict, introduced from Xiayinkeng Village and cultivated by <italic>Yong-Jun Chen</italic>, alt. 50 m a.s.l., July 30, 2023, <italic>Dong-Hao Wu LD23073002</italic> (<abbrev xmlns:xlink="http://www.w3.org/1999/xlink" xlink:title="Zhejiang Museum of Natural History" id="ABBRID0ELWAG" xlink:type="simple">ZM</abbrev>); • the same locality, Xiayinkeng Village, Changkeng, purple glutenite in the Danxia landform area, in bushes by the roadside, alt. 235 m a.s.l., August 4, 2023, <italic>Dong-Hao Wu et Yong-Jun Chen LD23080401</italic> (<abbrev xmlns:xlink="http://www.w3.org/1999/xlink" xlink:title="Zhejiang Museum of Natural History" id="ABBRID0ERWAG" xlink:type="simple">ZM</abbrev>); • Taiping Town, on steep shrubs, <named-content xmlns:xlink="http://www.w3.org/1999/xlink" content-type="dwc:verbatimCoordinates" xlink:type="simple"><named-content content-type="geo-json" specific-use="{&#34;type&#34;:&#34;Point&#34;,&#34;coordinates&#34;:[119.888833,28.542778]}" id="NCID0EYWAG" xlink:type="simple">119°53'19.8"E, 28°32'34.0"N</named-content></named-content>, alt. 453 m a.s.l., July 27, 2024, <italic>Lian-Hai Wu</italic> et <italic>Zheng-Hai Chen LD24072701</italic> (<abbrev xmlns:xlink="http://www.w3.org/1999/xlink" xlink:title="Zhejiang Museum of Natural History" id="ABBRID0EBXAG" xlink:type="simple">ZM</abbrev>); • the same locality and date, <named-content xmlns:xlink="http://www.w3.org/1999/xlink" content-type="dwc:verbatimCoordinates" xlink:type="simple"><named-content content-type="geo-json" specific-use="{&#34;type&#34;:&#34;Point&#34;,&#34;coordinates&#34;:[119.888853,28.542803]}" id="NCID0EIXAG" xlink:type="simple">119°53'19.87"E, 28°32'34.09"N</named-content></named-content>, alt. 410 m a.s.l., <italic>Jun-Feng Wang</italic> et <italic>Dong-Hao Wu 24072702</italic> (<abbrev xmlns:xlink="http://www.w3.org/1999/xlink" xlink:title="Zhejiang Museum of Natural History" id="ABBRID0ERXAG" xlink:type="simple">ZM</abbrev>). • <bold>Jinyun County</bold>, Huzheng Town, on steep shrubs, <named-content xmlns:xlink="http://www.w3.org/1999/xlink" content-type="dwc:verbatimCoordinates" xlink:type="simple"><named-content content-type="geo-json" specific-use="{&#34;type&#34;:&#34;Point&#34;,&#34;coordinates&#34;:[120.353367,28.805175]}" id="NCID0E1XAG" xlink:type="simple">120°21'12.12"E, 28°48'18.63"N</named-content></named-content>, alt. 550 m a.s.l., July 7, 2024, <italic>Shang-Jiao Ying</italic>, <italic>Jun-Ping Li</italic>, <italic>Liang-Dong&gt;</italic> et <italic>Zheng-Hai Chen JY24070701</italic> (<abbrev xmlns:xlink="http://www.w3.org/1999/xlink" xlink:title="Zhejiang Museum of Natural History" id="ABBRID0EHYAG" xlink:type="simple">ZM</abbrev>). • <bold>Qingtian County</bold>, Lakou Town, near Kengkou Village, on shrubs and on rock walls next to the highway, <named-content xmlns:xlink="http://www.w3.org/1999/xlink" content-type="dwc:verbatimCoordinates" xlink:type="simple"><named-content content-type="geo-json" specific-use="{&#34;type&#34;:&#34;Point&#34;,&#34;coordinates&#34;:[119.948108,28.342097]}" id="NCID0EQYAG" xlink:type="simple">28°20'31.55"N, 119°56'53.19"E</named-content></named-content>, alt. 53 m a.s.l., August 17, 2024, <italic>Jun-Feng Wang</italic>, <italic>Dong-Hao Wu</italic> et <italic>Jian-Ping Zhong QT24081701</italic> (<abbrev xmlns:xlink="http://www.w3.org/1999/xlink" xlink:title="Kunming Institute of Botany, Chinese Academy of Sciences" id="ABBRID0E2YAG" xlink:type="simple">KUN</abbrev>, <abbrev xmlns:xlink="http://www.w3.org/1999/xlink" xlink:title="Institute of Botany, Chinese Academy of Sciences" id="ABBRID0E6YAG" xlink:type="simple">PE</abbrev>, <abbrev xmlns:xlink="http://www.w3.org/1999/xlink" xlink:title="Zhejiang Museum of Natural History" id="ABBRID0EDZAG" xlink:type="simple">ZM</abbrev>); • the same locality and date, near Yaojun Village, <named-content xmlns:xlink="http://www.w3.org/1999/xlink" content-type="dwc:verbatimCoordinates" xlink:type="simple"><named-content content-type="geo-json" specific-use="{&#34;type&#34;:&#34;Point&#34;,&#34;coordinates&#34;:[119.999267,28.408683]}" id="NCID0EKZAG" xlink:type="simple">28°24'31.26"N, 119°59'57.36"E</named-content></named-content>, alt. 102 m a.s.l., <italic>Dong-Hao Wu</italic> et <italic>Jian-Ping Zhong QT24081702</italic> (<abbrev xmlns:xlink="http://www.w3.org/1999/xlink" xlink:title="Zhejiang Museum of Natural History" id="ABBRID0ETZAG" xlink:type="simple">ZM</abbrev>); • Shuqiao Town, near Shakeng Village, on a tree crown and on a rock wall by the roadside, <named-content xmlns:xlink="http://www.w3.org/1999/xlink" content-type="dwc:verbatimCoordinates" xlink:type="simple"><named-content content-type="geo-json" specific-use="{&#34;type&#34;:&#34;Point&#34;,&#34;coordinates&#34;:[120.047572,28.415056]}" id="NCID0E1ZAG" xlink:type="simple">28°24'54.20"N, 120°2'51.26"E</named-content></named-content>, alt. 277 m a.s.l., <italic>Jun-Feng Wang</italic> et <italic>Jian-Ping Zhong QT24081703</italic> (<abbrev xmlns:xlink="http://www.w3.org/1999/xlink" xlink:title="Zhejiang Museum of Natural History" id="ABBRID0ED1AG" xlink:type="simple">ZM</abbrev>).</p></tp:treatment-sec><ref-list><ref id="B11"><mixed-citation xmlns:xlink="http://www.w3.org/1999/xlink" xlink:type="simple">IUCN (<year>2024</year>) Guidelines for Using the IUCN Red List Categories and Criteria. Version 16. Prepared by the Standards and Petitions Committee, Gland, Switzerland. <ext-link xlink:href="http://www.iucnredlist.org/documents/RedListGuidelines.pdf" ext-link-type="uri" xlink:type="simple">http://www.iucnredlist.org/documents/RedListGuidelines.pdf</ext-link> [accessed 15 January 2025]</mixed-citation></ref></ref-list></tp:taxon-treatment>
